# Supplementary material for: Genome-wide identification and characterization of the fibrillin gene family in Triticum aestivum
Source: PeerJ. 2020 May 26;8:e9225. doi: 10.7717/peerj.9225 (PMC7258936; doi:10.7717/peerj.9225)
Supplement: Table S1 [file peerj-08-9225-s001.xls]

## Sheet: Sheet1
	Forward primer (5'-3')	Reverse primer (5'-3')
action	GACCGTATGAGCAAGGAGAT	CAATCGCTGGACCTGACTC
TaFBN-B1	CAAGTGGATCCTCGCGTACA	ATCGCTGGACCTGACTC
TaFBN-A1	TCAGTGTCCACCAATGCCAA	AACGGGCTCAGGTCAATGTT
TaFBN-B6	TCAGGTCGTATTTGAGCCCC	CCTTTCCCGAGCCTGATCTT
TaFBN-A2	GAGCTCGACGGAAACTGGAT	GAAGCAGTTGCGCTGAATGA
TaFBN-B2	TGCTTGGTGGACACGGTTTA	CGGCAAGCAGAATCGGTAGA
TaFBN-D2	TCTACCGATTCTGCTTGCCG	TCAAAAGAAGCAGTTGCGCT
TaFBN-B5	AGGAAAAGGCGGTGAGTGTC	ATGGCAAGGAGCATGTCGTA
TaFBN-B9	TCCAGGTCATCGACGTTCCA	ATTTACTCGCTGGGGTGGTT
TaFBN-D9	AGGTTCCCTTTCCGCCATTT	TGGAGCACGCTCAACAACTA
TaFBN-A9	GCTCCAGGTCATCGACGTTC	ATTTACTCGCTGGGGTGGTT
