# Supplementary material for: Genome-wide identification and characterization of the fibrillin gene family in Triticum aestivum
Source: PeerJ. 2020 May 26;8:e9225. doi: 10.7717/peerj.9225 (PMC7258936; doi:10.7717/peerj.9225)
Supplement: Text S1 [file peerj-08-9225-s004.txt]

>TraesCS2D02G428800.1  (TaFBN-D6)
ATGGCGGCTTGTGCTGCGCCCCCTTGCGTCCGCATCTCCTGCTCCACACCTTCACCGACC
GCTCTCCGCCGGCCACGCCGCCGGCGCGTCGCCTCCGCCCGATGCTCCCTCGCCGCAGCC
CCCGGTCTCCGGGCGCCGCCGGAGCTCGTCGACTCCATCCTCTCCAAGGTGAAGGGGACT
GACCGGGGCGTGCTGCTGCCGGAGGAAGGCCACCAGGAGGTCGCCGACGTCGCGCAGCAG
CTGGGGAAGTACTGCATCGACGAGCCCGTCAAGTCCCCGCTTATATTCGGAGACTGGGAC
GTGGTGTATTGCTCGGTGCCGACATCCCCCGGAGGGATTTACCGCACCCCTCTCGGACGG
CTGGTGTTCAAGACCGACGACATGGTTCAGGTGGTGGAAGCCCCCGACATCGTCAGGAAC
AAGGTCTCCTTCTCCATCTTTGGCCTCGATGGCGCGGTGTCTCTGACAGGCAAGCTGAAT
GTATTGGACAGTAAGTGGATTCAGGTCATATTTGAGCCCCCGGAACTGAAGGTAGGCTCC
TTGGGTTTCCGATATGGTGGCGAGAGTGAGGTCAAGCTGGAAATCACCTATGTCGATGAG
AAGATCAGGCTCGGGAAAGGATCCCGAGGCTCGCTTTTCGTCTTCCTGAGACAAGATTAG
>TraesCS2B02G171300.1 (TaFBN-B4)
ATGGCCATGGCATCGCCGTCGTGGTCATCTTGCTGCACCTCTACCTCCACTCGTCCTCTG
CCTAGTCCTCCCGCGAGCAGCAAGCGCAGGAACCTATGGCGGGCAAGCAGCGGCAGGAGG
AGCGCCAGCGGAGGGAAGAGACAGCAGCTGTCCATCCGCGCGGTGGCCGCACCGTCGTCG
GCGGTGGACTACTCGGACACGGGCGCCGGCGCCGGCGACATCCCCTCGCTGAAAATCAAG
CTGCTGAGCGCGGTCGCCGGGCTGAACCGGGGCCTCGCGGCGAGCCAGGAGGACCTGGAC
CGGGCGGACGCGGCGGCGAGGCAGCTGGAGGCGGCGGCGCCGGCCCCCGTGGACCTCGCC
AAGGACCTCGACAAGCTGCAGGGACGGTGGAGGCTGGTCTACAGCAGCGCCTTCTCGTCG
CGGACGCTCGGCGGCAGCCGCCCCGGCCCGCCCACCGGTCGCCTCCTCCCCATCACCCTC
GGCCAGGTGTTCCAGAGGATCGACGTGGTGAGCCAGGACTTCGACAACATCGTGGAGCTC
GAGCTCGGCGCGCCGTGGCCGCTGCCGCCGGTGGAGGCCACGGCCACGCTGGCACACAAG
TTTGAGATCACCGGAATCGCGAGTATCAAGATCAATTTCGACAAGACGACGGTGAAGACC
AAAGGGAACCTGTCCCAGCTGCCTCTGCTGGAGGTGCCCCGCCTCCCGGATAGCCTCCGG
CCGCCGGCGTCCAACACCGGGAGCGGCGAGTTCGACGTGACGTACCTCGACGACGACACC
CGCATCACCCGAGGGGACAGAGGGGAGCTCAGGGTGTTCGTCGTCTCATGA
>TraesCS2B02G452300.1 (TaFBN-B6)
ATGGCGGCTTGTGCTGCGCCCCTTTGCGTCCGCATCTCCTGCTCCACACCTTCGCCTACC
GCTCTCCACCGGCCACGCCGCCGGCGCGTCACCTCCGCCCGATGCTCCCTCGCCGCAGCC
CCCGGTCTCCGGGCGCCGGCGGAGCTCGTCGACTCCATCCTCTCCAAGGTGAAGGGGACT
GACAGGGGAGTGCTGCTGCCAGAGGAAGGCCACCAGGAGGTCGCCGATGTCGCGCAGCAG
CTGGGGAAGTACTGCATCGACGAGCCAGTCAAGTCCCCGCTTATATTCGGAGACTGGGAC
GTGGTGTATTGCTCTGTGCCGACGTCCCCCGGAGGGATTTACCGGACCCCTCTCGGCCGG
CTGGTGTTCAAGACCGACGGCATGGTTCAGGTGGTGGAAGCCCCCGACATCGTCAGGAAC
AAGGTCTCCTTCTCCATCTTTGGCCTCGATGGCGCCGTGTCTTTGAAAGGCAAGCTGAAT
GTATTGGACAGCAAGTGGATTCAGGTCGTATTTGAGCCCCCGGAACTGAAGGTAGGCCCC
TTGGGTTTCCAATACGGTGGCGAGAGCGAGGTCAAGCTGGAAATCACCTATGTCGACGAG
AAGATCAGGCTCGGGAAAGGATCCCGGGGTTCTCTTTTCGTCTTCCTGAGACAAGATTAG
>TraesCS2A02G145900.1  (TaFBN-A4)
ATGGCAGCGCCGTCGTGGTCATCTTGCTGCGCCTCCACCTCCACCCGTCCTCTGCCTAGC
CCTCCCGCGAGCAGCAAGGGCGGGAACCCATGGCGGGCAAGCAGCGGCAGGAGGAGCGCC
AGCGGAGGGAAGAGGCAGCAGCAGCTGTCCATCCGCGCGGTGGCCGCGCCGTCGTCGGCG
GTGGACTACTCGGACACCGGCGCCGGCGCCGCCGACGTCCCCTCGCTGAAAATCAAGCTG
CTGAGCGCGGTGGCCGGGCTGAACCGGGGCCTCGCGGCGAGCCAGGAGGACCTGGACCGG
GCGGACGCGGCGGCGAGGCAGCTCGAGGCGGCGGCGCCGGCCCCCGTGGACCTCGCCAAG
GACCTCGACAAGCTGCAGGGCCGGTGGAGGCTGGTCTACAGCAGCGCCTTCTCGTCGCGG
ACGCTCGGCGGTAGCCGCCCCGGCCCGCCCACCGGCCGCCTGCTCCCCATCACCCTCGGC
CAGGTGTTCCAGAGGATCGACGTGGTGAGCCAGGACTTCGACAACATCGTGGAGCTCGAG
CTCGGCGCGCCGTGGCCGCTGCCGCCGGTGGAGGCCACGGCCACGCTGGCACACAAGTTT
GAGATCACCGGGATCGCGAGTATCAAGATCAATTTCGACAAGACGACGGTGAAGACGAAT
GGGAACCTGTCCCAGCTGCCTCTGCTGGAGGTGCCCCGCATCCCGGATAGCCTCCGGCCG
CCGGCGTCCAACACCGGGAGCGGCGAGTTCGACGTGACCTACCTCGACGACGACACCCGC
ATCACCCGAGGGGACAGGGGGGAGCTCAGGGTGTTCGTCATCGCATGA
>TraesCS1A02G193500.1 (TaFBN-A2)
ATGGCTCCCCTCTTCGCCTCCTGCCACGCATCCCACGCGTCCCTCCTACTCCTCTCCCCC
AACCCCGCCGCCGCCGCGCGTCTGCGCGTCGGTGGCCTCCGAGTCAGGCGGCCCCGCCGC
CTCCGCCTCCCCGTACGCACCGCCGCGGGAGGCAGCCCACTCGACGCCGAGATCCCCGAC
CCTACAGTCGACGACGACGAGTGGGGCCGCGAGCCGCCCGCTTCCGCGCCGGGTTGCTCG
CGCCCCGGCGTCACCGACGAGTGGGGCGAGCCGGGGGTGGCCGAGCCTGAGCAGCCCTCC
GGCGCCGACACCCCTACCAACGACGACGAGTGGGGCGGGGAGCCCACGCCGACGCCGCCC
AAGGCGAAGGAGGCTCCGGTTACGAAGGAGGACGAGGGGCGGGAGGAGCTGAAGCGGTGC
TTGGTGGACACGGTGTACGGCTCCGGCCTGGGCCTCAAGGCGTCCTCGGAGGTCAGGGGG
GAGGTCGTGGAGCTCGTGGCCCAGCTCGAGGCTGCCAATCCCACGTCCGCGCCCGTCCAG
GCGCCAGAGCTCGACGGAAACTGGATACTCCTGTATACAGCATATTCTGAGCTTCTACCG
ATTCTGCTTGCCGGGGCAACACCATTCACCAGAGTTGATAAGATATCCCAAGAAATCGAC
TCGAGAAGCATGACAATAATTAATGCTTCAACTATTTCGACTCCATTTGCTTCCTTTTCA
TTCAGCGCAACTGCTTCTTTTGAAGTCCAAACTCCATCAAGGATAGAGGTCCAATTCAAA
GAGGGGAGCTTCCAGCCTCCTGAGATATCATCATCGGTAAATCTACCTGAACAGATCGCC
ATATTCGGACAGAAGTTCAGCCTAGGGCCTGTTAAGGAGCTGCTGGAGCCTTTGCAGCGA
GCATTTGCTAGCATTGCAGGGTCCATCTCTGGGCAACCACCCCTCAAGGTACCGATTCCT
GGCGACAACAAGGCCAAGTCGTGGCTTTTGACAACCTACCTGGACAAAGACTTGAGGATT
TCAAAAGGCGATGGAGGCGGCGTGTTTATTCTTGCCAAAGAGGGGAGCCCTTTACTAGAT
TAA
>TraesCS4D02G039200.1 (TaFBN-D3)
ATGGCGCTCGTCTCGCTCTCGCTCTCGCCCCCGTGCGCGCCCGCCGCCTCCTCGTCTTCC
AACCACCTCCTCACGCCGCCGTCGCTCGCCGGCGGCAGCGGTAGCATCAGGAGGGGAGGG
CCACGGGGCAACGCCGGCCTCGCTCTGACGCTGCCGGCCGGGCGTGGGGGTCGGGAGTGG
AGGGCGCCGGTGTCGTCCTTCTCCTCCTTCCTGCCGTCCTTCTTCACGGGGAGCAAGAAG
AAGGAGGAGGAGGACGCCAAGAAGGCGGCGACGCTCAAGGAGGAGCTGCTGGCGGCCATC
GCGCCGCTCGACCGCGGCGCCGAGGCCACGCCCGAGGACAAAGACCGCGTCGAGCAGATC
GCGCAGCAGCTGGAGGAGGTGAACCCGACCAAGGAGCCGCTCAAGTCCGAGCTCCTCAAC
GGCAAGTGGGAGCTCCTCTACACCACCTCCACATCCATTCTCCAGCCACAGAGGCCAAAG
TTTCTGAGGCCATACGGGACGATTTACCAGGCAATCAACACCGACACCTTACGAGCCCAA
AACATGGAGACACTGCCTTACTTTAATCAGGTTACTGCCAACTTGGTGCCTCTCAACTCT
AGAAAAGTGGCAGTTAGGTTTGATTACTTCAAAATATTTAGCCTGATCCAAATCAAAGCA
CCTGGAAGTGGCAAAGGTGAACTAGAGATCACATATCTTGATGAAGAGCTCAGGGTTTCA
AGAGGCGACAAGGGGAACTTGTTCGTGCTGAAGATGGTCGACCCATTATACCGAGTTCCG
TTGTAA
>TraesCS4B02G042000.1 (TaFBN-B3)
ATGGCGCTCGTCTCGCTCTCGCTCTCGCCCCCGTGCGCGCCCGCCTCCTCGTCTTCCTCC
AGCCACCTCCTCACGCCGCCGTCGCTCGCTGGCGGCAGCGGTAGCAGGAGAGGAGGGCCA
CGGGGCAACGCAGGCCTCGCGCTAACGCTGCCGGCCGGGCGTCGGGGTCGGGAGTGGAGG
GCGCCGGTGTCGTCCTTCTCGTCCTTCCTGCCGTCCTTCTTCACGGGGAGCAAGAGGAAG
GAGGAGGAGGACGCCAAGAAGGCGGCGGCGCTCAAGGCGGAGCTGCTGGCGGCCATCGCG
CCGCTCGACCGCGGCGCCGAGGCCACGCCGGAGGACAAGGACCGCGTCGACCAGATCGCG
CAGCGGCTGGAGGAGGTGAACCCGACCAAGGAGCCGCTCAAGTCCGAGCTCCTCAACGGC
AAGTGGGAGCTCCTCTACACCACCTCCACATCCATTCTCCAGCCGCAGAGGCCAAAGTTT
CTGAGGTCATTCGGGACGATTTACCAAGCGATCAACACCGACACCTTGCGAGCCCAAAAC
ATGGAGACACTGCCTTACTTTAATCAGGTTACTGCCAATTTGGTGCCTCTCAACTCTAGA
AGAGTGGCAGTTAGGTTTGATTACTTCAAAATATTTAGCCTGATCCAAATCAAAGCACCT
GGAAGTGGCAAAGGTGAACTAGAGATCACATATCTTGATGAAGAGCTCAGGGTTTCGAGA
GGCGACAAGGGGAACTTGTTCGTGCTCAAGATGGTCGACCCATTATACCGAGTTCCGTTG
TAA
>TraesCS2B02G515500.1 (TaFBN-B7)
ATGGCCGCCGCCGCCGCAGCGACGCTCGCCCCGGCCTCCCCTCCGCTGCTGCCCTCCGTC
TGCGTCCGCCGCGACGGCCGGCTGCGCCTCACGCCCCGCCGCGCCGCCGGGTGCCGCTGC
AGGGCGACGGCGCAGTTCCAGGGCGGCCCCGCCGCCAGCTACGCCCGCGAGATGGAGCGC
CTCTCCGCCAAGGAGTCCCTGCTCCTCGCCTTCAGGGACTCTGGAGGCTTCGAATCCTTT
GTGAGCGGCAAGACCACGGAGATGCAGAAGATCGACGTCAATGAGCGCATCGTCGGCCTC
GAACGCCTCAACCCCACTCCTCGTCCCACAACATCGCCCTACCTGGAAGGTCGATGGAAC
ATTGAATGGAGGTCACCTACAAGTGTCGCACACTTTACGGGGCTTGATGTGGTGATCAGG
GATGGCTACTGCAAAATTTCCTCAAACGTCAAGCTCTTTAATACGATACAAAACAGATTT
GTTCTGACTACTCAGCTGTCTGTGGAGGGGCCTATCAGGATGAAGGAGGAGTACGTTGAG
GGATTTTTGGAAACCCCCAAAATCAGTGAAGAAACACTGCCTGAACAACTGAAGGGCTTA
ATTGGACAAACTGCAGGGGCTCTACAACAACTTCCTGCCTCTATAAGGGATGCTGTTTCG
GAGGGGGTTAAGTTACCTCTTAATGGGATGTACCAGCGCTTATTCATGATTTCCTACCTT
GATGAAGAAATACTGATAATCCGAGATGCTGCTGGAGCACCTGATGTCCTGACAAAACTG
GAAGGGCCGCAACCAAACCCAATGGAGAACACGCCCGATGTAGTGATTCCGGAATATCAA
AGCTAG
>TraesCS1D02G197400.1 (TaFBN-B2)
ATGGCTCCCCTCTTCGCCTCCTGCCACGCTTCCCACGCGTCCCTCCTACTCCTCTCCCCC
AGCCCCGCCGCCGCCGCGCGTCTCCGCGTCGGTGGCCTCCGAGTCAGGCGGCCGCGCCGC
CTCCGCCTCCCCGTACGCACCGCCGCAGGAGGCAGCCCACTCGACGCCGAGATCCCCGAC
CCTACAGTCGACGACGACGAGTGGGGCCGCGAGCCGCCCGCTTCCGCGCCGGGTAACTCG
CGCCCTGGCGTCACCGATGAGTGGGGCGAGCCGGGGGTGGCCGAGCCTGAGCAGCCCTCC
GGCGCCGACACCCCTACCAACGACGACGAGTGGGGCGGGGAGCCCACGCCGACGCCGCCC
AAGGCGAAGGAGGCTCCGGTTACGAAGGAGGACGAGGGGAGGGAGGAGCTGAAGCGGTGC
TTGGTGGACACGGTTTACGGCTCCGGCCTGGGCCTCAAGGCGTCCTCGGAGGTCAGGGGG
GAGGTCGTGGAGCTCGTGGCCCAGCTCGAGGCTGCCAATCCCACGTCCGCGCCCGTCCAG
GCGCCAGAGCTCGACGGAAACTGGATACTCCTGTATACAGCATATTCTGAGCTTCTACCG
ATTCTGCTTGCCGGGGCAACACCATTCACCAGAGTTGATAAGATATCCCAAGAAATTGAC
TCGAGAATCATGACGATAATTAATGCTTCAACTATTTCGACTCCATTTGCTTCGTTTTCA
TTCAGCGCAACTGCTTCTTTTGAAGTCCAAACTCCATCAAGGATAGAGGTCCAATTCAAA
GAGGGGAGCTTCCAGCCTCCTGAGATATCATCATCGGTAAATCTACCTGAACAGATCGCC
ATATTCGGGCAGAAGTTCAGCCTGGGGACTGTTAAGGAGCTGCTGGAGCCTTTGCAGCGA
GCATTTGCTAGCATTGCAGGGTCCATCTCTGGGCAGCCACCCCTCAAGGTACCGATTCCT
GGGGACAACAAGGCCAAGTCGTGGCTTTTGACAACCTACCTGGACAAAGACTTGAGGATT
TCAAAAGGCGATGGAGGCGGCGTGTTTATTCTTGCCAAAGAGGGGAGCCCTTTACTAGAT
TAA
>TraesCS2D02G150500.1 (TaFBN-D4)
ATGGCCATGGCATCGCCGTCGTGGTCATCTTGCTGCGCCTCCACCTCCACCCGTCCTCTG
CCTAGCCCCCCCGCGAGCAGCAAGAGCAGGAACCCATGGCGGGCAAGCAGCGGCAGGAGG
AGCGCCAGCGGAGGGAAGAGACGGCAGCAGCTGTCCATCCGCGCGGTGGCCGCACCGTCG
TCGGCGGTGGACTACTCGGACACCGCCGCCGGCGCCGGCGACGTCCCCTCGCTGAAAATC
AAGCTGCTGAGCGCGGTCGCCGGGCTGAACCGGGGCCTCGCGGCGAGCCAGGAGGACCTG
GACCGGGCGGACGCGGCGGCGAGGCAGCTCGAGGCGGCGGCACCGGCCCCCGTGGACCTC
GCCAAGGACCTCGACAAGCTGCAGGGGCGGTGGAGGCTGGTCTACAGCAGCGCCTTCTCG
TCGCGGACGCTCGGCGGCAGCCGCCCCGGCCCGCCCACCGGCCGCCTCCTCCCCATCACC
CTCGGCCAGGTGTTCCAGAGGATCGACGTGGTCAGCCAGGACTTCGACAACATCGTGGAG
CTCGAGCTCGGCGCGCCGTGGCCGCTGCCGCCGGTCGAGGCCACGGCCACGCTGGCGCAC
AAGTTTGAGATCACCGGAATCGCGAGTATCAAGATCAATTTCGACAAGACGACGGTGAAG
ACCAAAGGGAACCTGTCCCAGCTGCCTCTGCTGGAGGTGCCCCGCATCCCGGATAGCCTC
CGGCCTTCGACGTCCAACACCGGGAGCGGCGAGTTCGACGTGACCTACCTCGACGACGAC
ACCCGCATCACCCGAGGGGACAGGGGGGAGCTCAGGGTGTTCGTCGTCTCATGA
>TraesCS2D02G298100.1 (TaFBN-D5)
ATGGCAGCCTCCCTCCTCCTCTCCCCCTCGGCTCACCGCCACTGCATTACCACGCCCACC
AGGGGGACCGGAACGCAGTGCCACACTGCAGCTCGGCGGCGCCGGCCGCGGCCGCGGGGC
GCGGTGCTGGTGGCGAGAGGCGCCGCGGTGCCTCCCGAGCAAAGCTTAGCGCCTCACTAC
GAGACTCTGGGCGACGCCAAGGCTGCGCTCTACCATGCTCTCGAAGGTGTCGACAGAGGA
ATATTTGGCATAACCTCCGCGAAAAGGTCCGAGATTCATGCTCTGGTGGAGCTCTTGGAG
TCCCGGAATCCTACACCGGATCCCACCCACAAACTGCAGGACAAGGTGGACGGCTGCTGG
AGGCTCATCTACAGCACGATCTCCATACTGGGAAAAAGGAGAACCAAGTTAGGCCTGCGA
GATTTCATCAGCCTCGGGGATTTCTTCCAGATAATCGATGTCAAAGAGGAAAAGGCGGTG
AGTGTCATAAAGTTCAGCGCAAGAGCATTGAAGATATTCTCAGGCCAACTTGCTATTGAA
GCATCCTACACTATCACTACAAAAACAAGAGTGGGTATCAAGCTTGAGAGTTCAACAATC
ACCCCAGATCAGTTGATGAATATCTTCCAGAAGAACTACGACATGCTCCTTGCCATATTC
AACCCGGAAGGTTGGCTCGAGATAACATATGTTGACGAATCTCTACGGATCGGCAGAGAT
GACAAGGCAAACATCTTTGTGCTGGAGAAAACAGAATCATCTCAAGTGTAA
>TraesCS2A02G487900.1 (TaFBN-A7)
ATGGCCGCCGCCGCCGCAGCGACGCTCGCCCCGGTCTCCCCTCCGCTGCTGCCCGCCGTC
CGCGGTCGCCGGGACGGCCAGCTGCGCCTCTCCCCCCGCCGCGCCGCCGGGTGCCGCTGC
AGGGCCACGGCGCAGTTCCAGGGCGGCCCCGCCGCCAGCTACGCCCGCGAGATGGAGCGC
CTCTCCGCCAAGGAGTCCCTCCTCCTCGCCTTCAGGGACTCTGGAGGCTTCGAAGCCTTT
GTTAGCGGCAAGACCACGGAGATGCAGAAGATCGACGTCAATGAGCGCATCGTCGGCCTC
GAACGCCTCAACCCCACTCCTCGTCCCACAACATCACCCTATCTGGAAGGTCGATGGAAC
ATTGAATGGTTCGGTGATAGCAGTCCGGGAACATTTGCATCCAAGCTTTTGTTTGAGCGG
TCACCTACAAGTGTCGCACACTTTACGGGGCTTGATGTGGTGATCAGGGATGGCTACTGC
AAAATTTCCTCGAACGTCAAGCTCTTGAATACGATACAAAACAGATTTGTTCTGACCACT
CAACTGTCCGTGGAGGGGCCTATCAGGATGAAAGAGGAATACGTCGAGGCATTTTTGGAA
ACCCCCAAAATCAGTGAAGAAACACTACCTGAACAACTGAAGGGCTTACTTGGACAAACT
GCAGGAGCTCTACAGCAACTTCCTGCCTCTATAAGAGATGCTGTTTCGGAGGGGGTTAAG
TTACCTCTTAATGGGATGTACCAGCGCTTATTCATGATTTCCTACCTTGATGAAGAAATA
CTGATTATCCGAGATGCTGCTGGAGCACCTGACGTCCTGACAAAACTGGAAGGGCCGCAA
CCAAATCCAATGGAGAACACGCCAGACGTAGTGATTCCTGAATATCAAAGCTAA
>TraesCS2D02G410900.1  (TaFBN-D9)
ATGGCGCGACTACTCTTCCAAACCCACACGGCCGCGCAAACCTTCGCCCCGAGCCCGCGC
GGCAACCGCCGCCCCGCTCCCGCCGCGCCCCACGCCGTCGGCTTCCTCCGCGCCCTCTTC
CCTGCCCGGCCGCCGCCGGCCAAGGCCGAGCTCCTCCGCCTCATCGCCGACCAGGGCCGC
GGCCTCGAAACCCAGTCCGACCCGTCCCGCCTCGCGGACATCGTCTCCTGCATAGACGCC
CTCGCTGCCTCCGCCCCGGACGCCGACACCGTGTCGGACGCCGCCAAGCTCTCCGGCACC
TGGCGCCTCCTGTGGACGACCGAGCAGGAGCAGCTCTTCATCGTGCGCAACGCCCCCAGC
TTCCGCACCGCCGCCGGCGACGTGCTCCAGGTCATCGACGTTCCAGCTGGGAGCCTCAAC
AACGTCATCACCTTCCCGCCCTCTGGCGCGTTCGTCGTGAACGGCAGCATCGAGATCCAA
CCACCCCAGCGAGTAAATTTTCGGTTTACACGTGCTATGCTGAAGGGGGGCAATTGGGAG
GTTCCCTTTCCGCCATTTGGGAAAGGATGGTTTGATACTGTCTATTTGGACGATGAAATC
CGTGTAGCGAAGGACATAAGGGGGGACTATTTAGTTGTTGAGCGTGCTCCATATTCTTGG
AACGGATAG
>TraesCS2A02G434800.1 (TaFBN-A10)
ATGGCCGCCGCATTAGCAGCGCCTACAGGCCTCCTCAAGCTCCCTCCTTCTTACGCGCCG
CCTTCTTCCCCCTCTCCCCCTCTCTCCAGCACCTCCTACGGGCGGCGCTCGCGGAGACGG
CCTCGCCTTTGGCGCCGCGGAGCCCCGCTGCTCGCGGTGGCGGCCGGGGAGGTGTCGTAC
ACTGAGCCGGAGGAGGCGCTGCTGGAGGCCCTCGTCGGCGTACAGGGCCGTGGCCGTGCA
GTCGCGCCGCGCCAGCTCCAGGAGGTGGAAAGCGCAGTGCAGACTCTGGAGGCGCTGGAA
GGTGTGCCCGATCCGACCTCTTCAAGTTTAATTGAAGGTAGTTGGAAGCTCATATTCACT
ACAAGACCAGGGACGGCATCCCCCATTCAGAGGACATTCGTTGGAGTTGACTCTTTCAGC
GTCTTTCAGGAAGTTTACCTTAGAACAGATGATCCAAGGGTGGTCAACGTTGTCAAGTTT
TCAGAAACAGTTGGTGAACTGGCAGTACAGGCAGAAGCGACTATAAACGATGGGAAGCGC
ATTCTCTTCCGTTTTGACCGAGCAGCATTCGCTTTCAAGTTCTTGCCATTTAAGGTTCCA
TATCCGGTGCCATTCAGGCTTCTTGGGGATGAAGCAAAGGGTTGGCTTGACACTACATAC
TTATCTCGTAGTGGGAACATACGCATTTCAAGGGGAAACAAGGGAACCACATTTGTTCTC
CAGAAAAGTGCAGACCCAAGGCAAATGTTGTTGTCAGCTATATCTGCAGGAACCGGAGTA
AAAGAGGCTATAGATGATCTTACTTCAAGCAGAAAAGGGGTTGTGGTTGATATGAATACC
CTAGCGGGAGAATGGCAACTGTTATGGGCTTCAGAGAGTGAGAGTGGAGGTGGAAGCTGG
TCATCTGTTGCATCTGCCGGTCTCAAGGATTTCCAGACCATAAAGGAAGATGGGCAACTG
AAGAATTTGGTGAACCCCTTTCCAGGTGTCAGCCTCAGTGCAAGAGGCAACATATGCAAA
ACTGGGAACAACAATACCTTCAGCGTGTCCATGAATGAAGGCGTTACTCAAGTTGGTGGC
GTACAGTTTCCTTTAGAAACCGGAGGAGAATTTGTCATGGAGATCTTGTACATTGACAAT
AAGATAAGAATATCTAGCCTCAACCAGCACAAGCTTGTTCATTTACGCATTGTAAATAAA
ACATAA
>TraesCS2A02G413700.1  (TaFBN-A9)
ATGGCGCCACTACTCTTCCAAACCCACACGGCCGCGCAAACCTTCGCGCCGAGCCCGCGC
GGCAACCGCCGCCTCGCTCCCGCCGCGCCCCACGCCGTCGGATTCCTCCGCGCCCTCTTC
CCGGCCCGCCCGCCGCCGGCCAAGGCCGAGCTCCTCCGCCTCATCGCCGACCAGGGCCGC
GGCCTCGAAACCCAGTCCGACCCGTCCCGCCTCGCGGACATCGTCTCCTGCATAGACGCC
CTCGCTGCCTCCGCCCCGGACGCCGACACCGTATCGGACGCCGCCAAGCTCTCCGGCACC
TGGCGCCTCCTCTGGACGACCGAGCAGGAGCAGCTCTTCATCGTGCGCAACGCCCCCACC
TTCCGCACCGCCGCCGGCGACGTGCTCCAGGTCATCGACGTTCCAGGTGGGAGCCTCAAC
AACGTCATCACCTTCCCGCCCTCTGGCGCGTTCGTCGTGAACGGGAGCATCGAGATCCAA
CCACCCCAGCGAGTAAATTTTCGGTTTACACGTGCTATGCTGAAGGGGGGCAATTGGGAG
GTTCCCTTCCCGCCATTTGGGAAAGGATGGTTTGATACTATCTATTTGGACGATGAGATC
CGTGTAGCGAAGGACATAAGGGGGGACTATTTAGTTGTCGAGCGTGCTCCATATTCTTGG
AATGGATAG
>TraesCS1B02G208500.1 (TaFBN-D2)
ATGGCTCCCCTCTTCGCCTCCTGCCACGCTTCCCACGCGTCCCTCCTACTCCTCTCCCCC
AACCCCGCCGCCGCCGCACGTCTCCGCGTCGGTGGCCTCCGAGTCAGGCGGCCGCGCCGC
CTCCGCCTCCCCGTACGAACCGCCGCGGGAGGCAGCCCACTCGATGCCGAGATCCCCGAC
CCTACAGTCGACGACGACGAGTGGGGCCGCGAGCCGCCCGCTTCCGCGCCGGGTAACTCG
CGCCCTGGCGTCACCGATGAGTGGGGCGAGCCGGGGGTGGCCGAGCCTGAGCAGCCCTCC
GGCGCCGACACCCCTACCAACGACGACGAGTGGGGCGGGGAGCCCACGCCGACGCCGCCC
AAGGCGAAGGAGGCTCCGGTTACGAAGGAGAACGAGGGGAGGGAGGAGCTGAAGCGGTGC
TTGGTGGACACGGTGTACGGCTCCGGCCTGGGCCTTAAGACGTCCTCGGAGGTCAGGGGG
GAGGTCGTGGAGCTCGTGGCCCAGCTCGAGGCTTCCAATCCCACGCCCGCGCCCGTCCAG
GCGCCAGAGCTCGACGGAAACTGGATACTCCTGTATACAGCATATTCTGAGCTTCTACCG
ATTCTGCTTGCCGGGGCAACACCATTCACCAGAGTTGATAAGATATCCCAAGAAATTGAC
TCGAGAAGCATGACGATAATTAATGCTTCAACTATTTCGACTCCATTTGCTTCGTTTTCA
TTTAGCGCAACTGCTTCTTTTGAAGTCCAAACTCCATCAAGGATAGAGGTCCAATTCAAA
GAGGGGAGCTTCCAGCCTCCTGAGATATCATCATCAGTAAATCTACCTGAACAGATCGCC
ATATTCGGGCAGAAGTTCAGCCTGGGGCCTGTTAAGGAGCTGCTGGAGCCTTTGCAGCGA
GCATTTGCTAGCATTGCAGGGTCCATATCTGGGCAGCCACCCCTCAAGGTACCGATTCCC
GGAGACAACAAGGCCAAGTCGTGGCTTTTGACAACCTACCTGGACAAAGACTTGAGGATT
TCAAAAGGCGATGGAGGTGGCGTGTTTATTCTTGCCAAAGAGGGGAGCCCTTTACTAGAT
TAA
>TraesCS2A02G300200.1 (TaFBN-A5)
ATGGCAGCCTCCCTCCTCCTCCTCTCCCCCTCGCCTCACTGCCACTGCATTACCACGCCC
ACCAGGGGAACCGGAACGCCGCTGCCTTCCCCGCGGTGCCACCCACCAGCTCCGCGGCGC
CGGCCGCGGCCGCGGGGCGCGGGGCTGGTGGCGAGAGGCGCCGCGGTGCCTCCCGAGCAA
AGCTTAGCGCCTCACTACGAGACTCTGGGCGACGCCAAGTCTGCGCTGTACCAAGCTCTG
GAAGGTATCGACAGAGGAATATTTGGCATAACCTCCGCGAAAAGGTCCGAGATTCATGCT
CTGGTGGAGCTCTTGGAGTCCCGGAATCCTACACCGAATCCCACCGACAAATTGCACGAC
AAGGTGGACGGCTGCTGGAGGCTCATCTATAGCACCATCTCGATTCTGGGGAAAAGGAGA
ACCAAGTTAGGCCTGCGAGATTTCATCAGCCTGGGGGATTTCTTCCAGATAATCGATGTC
AAGGAGGAAAAGGCGGTGAGTGTCATAAAGTTCAGCGCAAGAGCATTGAAGATATTCTCA
GGCCAACTTGCTATTGAAGCATCCTACACTATCACGACAAAAACAAGAGTGGGTATCAAG
CTTGAGAGTTCAACAATCACCCCAGATCAGTTGATGAATATCTTCCAGAAGAACTACGAC
ATGCTCCTTGCCATATTCAACCCAGAAGGTTGGCTTGAGATAACATATGTTGACGAATCT
CTACGGATCGGCAGAGATGACAAGGCAAACATCTTTGTTCTGGAGAAAACAGACCCATCT
CAAGTGTAA
>TraesCS2A02G431000.1 (TaFBN-A6)
ATGGCGGCTTCTGCTGCGCCCCCTTGCGTCCGCATCTCCTGCTCCACACCTTCACCGACC
GCTCTCCGCCGGCCACGCCGCCGGCGCGTCGCCTCCGCCCGATGCTCCCTCGCCGCAGCC
CCCGGCCTCCGGGCGCCGGCGGAGCTCGTCGACTCCATCCTCTCCAAGGTGAAGGGGACT
GACCGGGGGGTGCTGCTACCGGAGGAAGGCCACCAGGAGGTCGCCGACGTCGCGCAGCAG
CTGGGGAAGTACTGCATCGACGAGCCCGTCAAGTCCCCGCTTATATTCGGAGACTGGGAC
GTGGTGTATTGCTCGGTGCCGACGTCCCCCGGAGGGATTTACCGGACCCCTCTCGGCCGG
CTGGTGTTCAAGACCGACGACATGGTTCAGGTGGTGGAAGCCCCCGACATCGTCAGGAACAAGGTGTCCTTCTCCATCTTCGGCCTCGATGGTGCGGTGTCTTTGAAAGGCAAGCTGAAT
GTATTGGACAGCAAGTGGATTCAGGTCATATTTGAGCCCCCGGAACTGAAGGTAGGCCCC
TTGGGTTTCCAATACGGTGGCGAGAGCGAGGTCAAGCTGGAAATCACCTATGTCGACGAG
AAGATCAGGCTTGGGAAAGGATCCCGAGGCTCGCTTTTCGTCTTCCTGAGACAAGATTAG
>TraesCS2D02G432600.1 (TaFBN-D10)
ATGGCCGCCGCCGCACTAGCAACGCCTACAGGCCTCCTCAAGCTCCCTCCTTCTTACGAG
CCACCTTCTTCCCCGTCCTTTGGCACCACCTACGGACGGCACTCGCGGAGACGGCCTCGC
CTTTGCCGCCGCGGAGCCCCGCTGCTCGCGGTGGCGGCTGGGGAGGTGTCGTACACTGAG
CCGGAGGAGGCGCTGCTGGAGGCCCTCGTCGGCGTACAGGGCCGTGGCCGTGCAGTCGCG
CCGCGCCAGCTCCAGGAGGTGGAAAGCGCAGTGCAGACTCTGGAAGCGCTGGAAGGTGTG
CCCGATCCGACCAATTCAAGTTTAATTGAAGGTAGCTGGAAGCTCATATTCACTACAAGA
CCAGGGACGGCATCCCCCATTCAGAGGACATTCGTTGGAGTTGACTCTTTCAGCGTCTTT
CAGGAAGTTTACCTTAGAACAGATGATCCAAGGGTGGTCAACGTTGTCAGGTTTTCAGAA
ACAGTTGGTGAACTGGCAGTACAGGCAGAAGCAACTATCAACGATGGGAAGCGCATTCTC
TTCCGTTTTGACCGAGCAGCATTCGCCTTCAAGTTCTTGCCATTTAAGGTTCCGTATCCG
GTGCCATTCAGGCTTCTTGGGGATGAAGCAAAGGGTTGGCTTGACACTACATACTTATCT
CGTAGTGGTAACATACGTATTTCAAGGGGAAACAAGGGAACCACATTTGTTCTCCAGAAA
AGTGCAGACCCAAGGCAAATGTTGTTGTCAGCTATATCTGCAGGAACCGGAGTAAAAGAG
GCTATAGATGATCTTACTTCAAGCAAAAAAGGGGTTGTGGTTGATATGAACACCCTAGCG
GGAGAATGGCAACTGTTGTGGGCTTCACAGAGTGAGAGTGGAGGTGGAAGCTGGTCATCT
GTTGCATCTGCCGGTCTCAAGGATTTCCAGACCATAAAGGAAGATGGGCAACTGAAGAAT
TTGGTGAACCCCTTTCCAGGTGTCAGCCTCAGTGCAAGAGGCAACATATGCAAAACTGGG
AACAATACCTTCGGCGTGTCCATGAATGAAGGCGTTACTCAAGTTGGTGGTGTACAGTTT
CCCTTGGAAACTGGAGGAGAGTTTGTCATGGAGATCTTGTACATTGACAATAAGATAAGA
ATATCTAGCCTCAACCAGCACAAGCTTGTTCATTTACGCATTGTAAATAAAACATAA
>TraesCS2D02G488200.1 (TaFBN-D7)
ATGGCCGCCGCCGCCGCAGCGACGCTCGCCCCGGCCTCCCCTCCGCTGCTGCCCGCCGTC
TGCGGCCGGCTGCGCCTCGCGCCCCGCCGCGCCGCCGCGTGCCGCTGCAGGGCCACGGCG
CAGTTCCAGGGCGGCCCCGCCGCCAGCTACGCCCGCGAGATGGAGCGCCTCTCCGCCAAG
GAGTCCCTCCTCCTCGCCTTCAGGGACTCTGGAGGCTTCGAATCCTTTGTGAGTGGCAAG
ACCACGGAGATGCAGAAGATCGACGTCAATGAGCGCATCGTCGGCCTCGAACGCCTCGAT
CCCACTCCTCGACCCACGACATCACCCTATCTGGAAGGTCGATGGAACATTGAATGGTTT
GGTGATAGCAGTCCTGGAACATTTGCATCCAAGCTTTTGTTTGAGAGGTCACCTACAAGT
GTCGCACACTTTACGGGGCTTGATGTGGTGATCAGGGATGGCTACTGCAAAATTTCCTCG
AACGTCAAGCTGTTGAATACGATACAAAACAGATTCGTGCTGACCACTCAACTGTCCGTG
GAGGGGCCTATCAGGATGAAAGAGGAATACGTCGAGGCATTTTTGGAAACTCCCAAAATC
AGTGAAGAAACACTACCTGAACAACTGAAGGGCTTACTTGGACAAACTGCAGGAGCTCTA
CAGCAACTTCCTGCCTCTATAAGAGATGCTGTTTCGGAGGGGGTTAAGCTACCTCTTAAT
GGGATGTACCAGCGCTTATTCATGATTTCCTACCTTGATGAAGAAATACTGATTATCCGA
GATGCTGCTGGAGCACCTGATGTCCTGACAAAACTAGAAGGGCCGCAACCAAATCCAATG
GAGAACACGCCAGATGTAGTGATCCCCGAATATCAAAGCTAG
>TraesCS4A02G272000.1 (TaFBN-A3)
ATGGCGCTGGTCTCGCTCTCGCTCTCGCCCCCGTGCGCGCCCGCCGCCTCCTCGTCTTCC
AGCCACCTCCTCACGCCGCCGTCGCTCGCCGGCGGCAGCGGTAGCATCAGGAGGGGAGGG
CCACGGGGCAACGCCGGCCTCGCTCTGACGCTGCCGGCCGGGCGTCGGGGTCGGGAGTGG
AGGGCGCCGGTGTCGTCCTTCTCCTCCTTCCTGCCGTCCTTCTTCACGGGGAGCAAGAAG
AAGGAGGAGGAGGACGCCAAGAAGGCGGCGACGCTCAAGGAGGAGCTGCTGGCGGCCATC
GCGCCGCTCGACCGCGGCGCCGAGGCCACGCCCGAGGACAAGGACCGCGTCGACCAGATC
GCGCAGCAGCTGGAGGAGGTGAACCCGACCAAGGAGCCGCTCAAGTCCGAGCTCCTCAAC
GGCAAGTGGGAGCTCCTCTACACCACCTCCACATCCATTCTCCAGCCACAGAGGCCAAAG
TTTCTGAGGCCATACGGGATGATTTACCAAGCGATCAACACCGACACGTTACGAGCTCAA
AACATGGAGACACTGCCTTACTTTAATCAGGTTACTGCCAACTTGGTGCCTCTCAACTCT
AGAAAAGTGGCAGTTAGGTTTGATTACTTCAAAATATTTAGCCTGATCCAAATCAAAGCA
CCTGGAAGTGGCAAAGGTGAACTAGAGATCACATATCTTGATGAAGACCTCAGGGTTTCG
AGAGGCGACAAGGGGAACTTGTTCGTGCTGAAGATGGCCGACCCATTATACCGAGTTCCG
TTGTAA
>TraesCS5B02G162100.1 (TaFBN-B1)
ATGGCGGGAGTAGCGTCCCTCAACGCCGTGTCCCTGTTCGCGCCGTCGCCCCAGGCCCCG
GGGGCGACCGCCGCCCGCGGCCGCCTCCTCGTCCCGGCGGCCCGTCGCTTCCCGTCGCTG
CGGGCCGCGCGGCGCGTCGTCGCGGCGCGGGCGGCGCCCGTGGACGCCGACGACGAGTGG
GGGAAGGAGCCGGCGGTGGGAGGGACGGCGGTGGCGGAGGCGCCCTCGGAGGCGGCCGCG
GCCGCGAGCGAGGTGGCGGCGCTCAAGCTGAAGCTCAAGGCGGCGCTGTACGGGACGGAG
CGCGGCCTGCGCGCGTCCAGCGAGACGCGGGCGGAGGTGGTCGAGCTCATCACGCAGCTC
GAGGCGCGCAACCCCACGCCGGCGCCCACCGAGGCGCTCACCCTCCTCAACGGCAAGTGG
ATCCTCGCGTACACATCATTTTCGCAATTGTTCCCACTGTTGGGGTCTGGAAGGCTACAA
GCTCTTGTCAAGGTGGACGAAATATCACAGACTATTGATTCCGAGAACTTTGGGGTGCAG
AACTGCATCAAGTTTTCAGGACCTTTGGCGTCAACTTCAGTGTCCACCAATGCCAAATTT
GAAATTAGAAGCCCCAAACGTGTACAGATCAAATTTGAAGAAGGCATCATCGGCACTCCA
CAGCTGACTGATTCCATCGTACTGCCAGAGAAGTTTGAATTCTTTGGACAGAACATTGAC
CTGAGCCCGTTGAGCGGCATATTTACTTCGATCGAGAACGCAGCGTCCTCCGTCGCCAAG
ACCATCTCCGGTCAGCCTCCGCTGAAGATTCCTTTCAGGAGCGAGAGCGCTGGGTCCTGG
CTGCTCACAACCTACCTTGATGCTGAGCTTAGAATCTCAAGAGGAGACGGCAGCAGCATC
TTTGTGCTGTTCAAGGAAGGAAGCTCGCTCTCAATATAG
>TraesCS2B02G455900.1 (TaFBN-B10)
ATGGCCGCCGCATTAGCAGCGCCGACAGGCCTCCTCAAGCTCCCTCCTTCTTACGCGCCG
CCTTCTTCCCCCTCTTCCCCTCTCTCCGGCACCTCCTACGGGCGGCGCTCGCGGAGACGG
CCTCGCCTTTGCCGCCGCGGAGCCCCGCTGCTGGCGGTGGCGGCCGGGGAGGTGTCGTAC
ACTGAGCCGGAGGAGGCGCTGCTGGAGGCCCTCGTCGGCGTACAGGGCCGTGGCCGTGCA
GTCGCGCCGCGCCAGCTCCAGGAGGTGGAAAGCGCAGTGCAGACTCTGGAGGCGCTGGAA
GGTGTGCCCGATCCGACCAATTCAAGTTTAATTGAAGGTAGCTGGAAGCTCATATTCACG
ACAAGACCAGGGACGGCATCCCCCATTCAGAGGACATTCGTTGGAGTTGACTCTTTCAGC
GTCTTTCAGGAAGTTTACCTTAGAACAGATGATCCAAGGGTGGTCAATGTTGTCAAGTTT
TCAGAAACAGTTGGTGAACTGGCAGTACAGGCGGAAGCAACTATCAACGATGGGAAGCGC
ATTCTCTTCCGTTTTGACCGAGCAGCATTCGCCTTCAAGTTCTTGCCGTTTAAGGTTCCA
TATCCGGTGCCATTCAGGCTTCTTGGGGATGAAGCAAAGGGTTGGCTTGACACTACATAC
TTATCTCGTAGTGGGAACATACGTATTTCAAGGGGAAACAAGGGAACCACATTTGTTCTC
CAGAAAAGTGCAGACCCAAGGCAAATGTTGCTGTCAGCTATATCTGCTGGAACCGGAGTA
AAAGAGGCTATAGATGATCTTACTTCAAGCAAAAAAGGGGATGTGGTTGATATGAACACC
CTAGCGGGAGAATGGCAACTGTTGTGGGCTTCACAGAGTGAGAGTGGAGGTGGAAGCTGG
TCATCTGTTGCATCTGCCGGTCTCAAGGATTTCCAGACCATAAAGGAAGATGGGCAACTG
AAGAATTTGGTGAACCCCTTTCCAGGTGTGAGCCTTAGTGCAAGAGGCAACATATGCAAA
ACAGGGAACAACAATGATACCTTCAGCGTGTCCATGAATGAAGGCGTTATTCAAGTTGGT
GGCATACAGTTTCCCTTGGAAACTGGAGGAGAATATGTCATGGAGATCTTGTACATTGAC
AATAAGATAAGAATATCTAGGCTCAACCAGTACAAGCTTGTTCATTTACGCATTGTAAAT
AAAACATAA
>TraesCS2B02G432500.1 (TaFBN-B9)
ATGGCGCCACTACTCTTCCAAACCCACACGGCCGCGCAAACCTTCCCGCCGAGCCCGCGC
GGCACCCGCCGTCTGGCTCCCGCCGCCCCCCACGCCGTCGGTTTCCTCCGCGCCCTCTTC
CCTGCCCGGCCGCCGCCGGCCAAGGCCGAGCTCCTCCGCCTCATCGCCGACCAGGGCCGC
GGCCTCGAAACCCAGTCCGACCCGTCCCGCCTCGCGGACATCGTCTCCTGCATAGACGCC
CTCGCTGCCTCTGCCCCGAACGCCGACACCGTATCGGACGCCACCAAGCTCTCCGGCACC
TGGCGCCTCCTGTGGACGACCGAGCAGGAGCAGCTCTTCATCGTGCGCAACGCCCCCACC
TTCAGCACCGCCGCCGGCGACGTGCTCCAGGTCATCGACGTTCCAGGCGGGAGCCTCAAT
AACGTCATCACCTTCCCGCCGTCTGGCGCGTTCGTCGTGAACGGCAGCATCGAGATCCAA
CCACCCCAGCGAGTAAATTTTCGGTTTACACGTGCTATGCTGAAGGGGGGCAATTGGGAG
GTTCCTTTTCCGCCATTTGGGAAAGGATGGTTTGATACTGTCTATTTGGACGATGAAATC
CGTGTAGCGAAGGACATAAGGGGGGATTATTTAGTTGTGGAGCGTGCTCCATATTCTTGG
AACAGATAG
>TraesCS2B02G316500.1 (TaFBN-B5)
ATGGCAGCCTCCCTCCTCTCTCCCTCGGCTCACTGCCACTGCATTACCACGCCCACCAGG
GGAACCGGAACGCCGCTGCCTTCCCCGCGGTGCCACCCACCAGCTCCGCTGCGCCGGCCG
CGGCCGCGGGGCGCGGTGCTGGTGGCGAGAGGCGCCGCGGTGCCTCCCGAGCAAAGCTTG
ACGCCTCAGTACCAGACGCTGGGCGACGCCAAGGCTGCGCTGTACCAAGCTCTGGAAGGT
ATCGACAGAGGAATATTTGGCATAACCTCCGCGAAAAGGTCCCAGATTCATGCTCTGGTG
GAGCTCTTGGAGTCCCGGAATCCTACACCGAATCCCACCGACAAATTGCACGACAAGGTG
GACGGCTGCTGGAGGCTCATCTACAGCACGATTTCGATTCTGGGAAAAAGGAGAACCAAG
CTGGGCCTGCGAGATTTCATTAGCCTCGGGGATTTCCTCCAGATAATCGATGTCAAGGAG
GAAAAGGCGGTGAGTGTCATAAAGTTCAGCGCAAGAGCATTGAAGATATTCTCAGGCCAA
CTTGCTATTGAAGCATCCTACACTATCACTACAAAAACAAGAGTGGGTATCAAGCTTGAG
AGTTCAACAATCACCCCAGATCAGTTGATGAATATCTTCCAGAAGAACTACGACATGCTC
CTTGCCATATTCAACCCAGAAGGTTGGCTCGAGATAACATATGTTGACGAATCTCTACGG
ATCGGCAGAGATGACAAGGCAAACATCTTTGTTCTAGAGAAAACAGACCCATCTCAAGTG
TAA
>TraesCS5A02G164600.1 (TaFBN-A1)
ATGGCGGGAGTAGCAGCGTCCCTCAACGCCGCGTCCCTGTCCGCGCCGTCGCCCCAGGCC
CCGGGGGCGACCGCCGCCCGCGGCCGCCTCCTCGTCCCGGCGGCGGCCCGGCGCTTCCCG
TCGCTGCGGGCCGCGCGGCGCGTCGTCGCGGCGCGGGCGGCGCCCGTGGACGCCGACGAC
GAGTGGGGGAAGGAGCCGGCGGTGGGAGGGACGTCGGTGGCGGAGGCGCCCTCGGAGGCT
GCCGCGGCCGCGGTCGAGGTGGCGGCGCTCAAGCAGAAGCTCAAGGCGGCGCTGTACGGG
ACGGAGCGCGGCCTACGCGCGTCCAGCGAGACGCGGGCGGAGGTGGTCGAGCTCATCACG
CAGCTCGAGGCGCGCAACCCCACGCCGGCGCCCACCGAGGCGCTCACCCTCCTCAACGGC
AAGTGGATCCTCGCGTACACATCATTTTCGCAATTGTTCCCACTGTTGGGGTCTGGAAGG
CTACAAGCTCTTGTCAAGGTGGACGAAATATCACAGACTATTGATTCCGAGAACTTTGCG
GTGCAGAACTGCATCAAGTTTTCAGGACCTTTGGCGTCAACTTCAGTGTCCACCAATGCC
AAATTTGAAATTAGAAGCCCCAAACGTGTACAGATCAAATTTGAAGAAGGCATCATCGGC
ACTCCGCAGCTGACCGATTCCATTGTACTGCCAGAGAAGTTTGAATTCTTTGGACAGAAC
ATTGACCTGAGCCCGTTGAGCGGCATATTTACTTCGATCGAGAACGCGGCGTCCTCCGTC
GCCAAGACCATCTCCGGTCAGCCCCCACTGAAGATACCTTTCAGGAGCGAGAGCGCTGGG
TCCTGGCTGCTCACAACCTACCTTGATGCCGAGCTTAGAATCTCCAGAGGAGATGGCAGC
AGCATCTTTGTGCTGTTCAAGGAAGGAAGCTCGCTGTCGATATAG
